# Supplementary material for: Monkeypox Virus in Animals: Current Knowledge of Viral Transmission and Pathogenesis in Wild Animal Reservoirs and Captive Animal Models
Source: Viruses. 2023 Mar 31;15(4):905. doi: 10.3390/v15040905 (PMC10142277; doi:10.3390/v15040905)
Supplement: Supplementary file 1 [file viruses-15-00905-s001.zip]

Archive with 1 entries (1 files):
- viruses-2239772-supplementary.pdf
